# Supplementary material for: The Impact of Bedbug (Cimex spp.) Bites on Self-Rated Health and Average Hours of Sleep per Day: A Cross-Sectional Study among Hong Kong Bedbug Victims
Source: Insects. 2021 Nov 14;12(11):1027. doi: 10.3390/insects12111027 (PMC8623092; doi:10.3390/insects12111027)
Supplement: Supplementary file 1 [file insects-12-01027-s001.zip]

Archive with 3 entries (3 files):
- Data.xlsx
- English survey.pdf
- Multicollinearity diagnostics results.pdf
